# Supplementary material for: Population Genetics as a Tool to Select Tsetse Control Strategies: Suppression or Eradication of Glossina palpalis gambiensis in the Niayes of Senegal
Source: PLoS Negl Trop Dis. 2010 May 25;4(5):e692. doi: 10.1371/journal.pntd.0000692 (PMC2876113; doi:10.1371/journal.pntd.0000692)
Supplement: Table S1 — Effective population size estimates according to the different methods described. (0.02 MB XLS) [file pntd.0000692.s002.xls]

## Sheet: Feuil1
POPULATION ID	NeEstim	Li	Ls	m Estim	Bartley	Li	Ls	Balloux	Li	Ls	FIS	Li	Ls
Diacsa-Peuhl	infty	4.11	Infinity	-	14.5	9.3	27.4	27.7961	4.40601	-4.30803	-0.018	-0.117	0.119
Dackar-Han	3.3	0	Infinity	0.252983	15.8	11.6	22.9	-26.3344	4.30303	-2.845	0.019	-0.12	0.186
Sebikotan	12.4	0	Infinity	0.083979	22.8	11.5	37.7	-3.66968	-7.52548	-2.66667	0.141	0.067	0.2
Pout	infty	0	Infinity	-	51.2	19.6	Infinity	-8.53029	5.16038	-2.22995	0.059	-0.099	0.246
Missira	infty	infty	Infinity	-	68	48.4	108.9	83.3394	9.14911	-12.2345	-0.006	-0.055	0.041
		Ne	Li	Ls								m Estim
Estim	Diacsa-Peuhl		4.11									-
	Dackar-Han	3.3	0									0.252983
	Sebikotan	12.4	0									0.083979
	Pout		0									-
	Missira											-
Bartley	Diacsa-Peuhl	14.5	9.3	27.4
	Dackar-Han	15.8	11.6	22.9
	Sebikotan	22.8	11.5	37.7
	Pout	51.2	19.6
	Missira	68	48.4	108.9
Balloux	Diacsa-Peuhl	27.7961	4.40601
	Dackar-Han		4.30303
	Sebikotan
	Pout		5.16038
	Missira	83.3394	9.14911
